# Supplementary material for: ﻿New species and new combinations in the genus Paraisaria (Hypocreales, Ophiocordycipitaceae) from the U.S.A., supported by polyphasic analysis
Source: MycoKeys. 2023 Nov 13;100:69–94. doi: 10.3897/mycokeys.100.110959 (PMC10660154; doi:10.3897/mycokeys.100.110959)
Supplement: XML Treatment for Paraisaria cascadensis [file mycokeys.100.110959-treatment1.xml]

<!DOCTYPE tp:taxon-treatment
  PUBLIC "-//TaxonX//DTD Taxonomic Treatment Publishing DTD v0 20100105//EN" "tax-treatment-NSO.dtd">
<tp:taxon-treatment xmlns:tp="http://www.plazi.org/taxpub"><tp:treatment-meta><kwd-group><label>Taxon classification</label><kwd>
                <named-content content-type="kingdom">Fungi</named-content>
              </kwd><kwd>
                <named-content content-type="order">Hypocreales</named-content>
              </kwd><kwd>
                <named-content content-type="family">Ophiocordycipitaceae</named-content>
              </kwd></kwd-group><mixed-citation publication-type="journal"><person-group><name><surname>Tehan</surname><given-names>Richard M.</given-names></name><name><surname>Dooley</surname><given-names>Connor B.</given-names></name><name><surname>Barge</surname><given-names>Edward G.</given-names></name><name><surname>McPhail</surname><given-names>Kerry L.</given-names></name><name><surname>Spatafora</surname><given-names>Joseph W.</given-names></name></person-group><article-title>﻿New species and new combinations in the genus <italic><tp:taxon-name><tp:taxon-name-part taxon-name-part-type="genus" reg="Paraisaria">Paraisaria</tp:taxon-name-part></tp:taxon-name></italic> (<tp:taxon-name><tp:taxon-name-part taxon-name-part-type="order">Hypocreales</tp:taxon-name-part></tp:taxon-name>, <tp:taxon-name><tp:taxon-name-part taxon-name-part-type="family">Ophiocordycipitaceae</tp:taxon-name-part></tp:taxon-name>) from the U.S.A., supported by polyphasic analysis</article-title><source>MycoKeys</source><day>13</day><month>11</month><year>2023</year><volume>100</volume><fpage>69</fpage><lpage>94</lpage><pub-id pub-id-type="doi">10.3897/mycokeys.100.110959</pub-id></mixed-citation></tp:treatment-meta><tp:nomenclature><label>﻿</label><tp:taxon-name>
              <object-id xmlns:xlink="http://www.w3.org/1999/xlink" content-type="arpha" xlink:type="simple">57F98506-DE27-542A-9419-F7EE27C73604</object-id>
              <tp:taxon-name-part taxon-name-part-type="genus" reg="Paraisaria">Paraisaria</tp:taxon-name-part>
              <tp:taxon-name-part taxon-name-part-type="species" reg="cascadensis">cascadensis</tp:taxon-name-part>
              <object-id xmlns:xlink="http://www.w3.org/1999/xlink" content-type="mycobank" xlink:type="simple"> 849757</object-id>
            </tp:taxon-name><tp:taxon-authority>Tehan, Dooley &amp; Spatafora</tp:taxon-authority><tp:taxon-status xmlns:xlink="http://www.w3.org/1999/xlink" xlink:type="simple">sp. nov.</tp:taxon-status><xref ref-type="fig" rid="F3">Fig. 3</xref></tp:nomenclature><tp:treatment-sec sec-type="type material" id="SECID0E35AK"><title>Type material.</title><p><bold><italic>Holotype</italic>.</bold> U.S.A., Washington. Skamania County, Gifford Pinchot National Forest, Mt. St. Helens, at approximately <named-content xmlns:xlink="http://www.w3.org/1999/xlink" content-type="dwc:verbatimCoordinates" xlink:type="simple"><named-content content-type="geo-json" specific-use="{&#34;type&#34;:&#34;Point&#34;,&#34;coordinates&#34;:[-121.922400,46.177100]}" id="NCID0EK6AK" xlink:type="simple">46.1771, -121,9224</named-content></named-content>. 1,042 m alt., 9 June 2021, on adult <italic><tp:taxon-name><tp:taxon-name-part taxon-name-part-type="genus" reg="Cyphoderris">Cyphoderris</tp:taxon-name-part><tp:taxon-name-part taxon-name-part-type="species" reg="monstrosa">monstrosa</tp:taxon-name-part></tp:taxon-name></italic> buried in the ground, in mixed coniferous forest comprising <italic><tp:taxon-name><tp:taxon-name-part taxon-name-part-type="genus" reg="Pinus">Pinus</tp:taxon-name-part><tp:taxon-name-part taxon-name-part-type="species" reg="contorta">contorta</tp:taxon-name-part></tp:taxon-name></italic>, <italic><tp:taxon-name><tp:taxon-name-part taxon-name-part-type="genus" reg="Pseudotsuga">Pseudotsuga</tp:taxon-name-part><tp:taxon-name-part taxon-name-part-type="species" reg="menziesii">menziesii</tp:taxon-name-part></tp:taxon-name></italic>, and <italic><tp:taxon-name><tp:taxon-name-part taxon-name-part-type="genus" reg="Abies">Abies</tp:taxon-name-part></tp:taxon-name></italic> sp., collected by R. Tehan, C. Dooley (RMT-2021-072, OSC-M-052017, ex-holotype living culture: <abbrev xmlns:xlink="http://www.w3.org/1999/xlink" xlink:title="ARS Collection of Entomopathogenic Fungal Cultures" id="ABBRID0EXABK" xlink:type="simple">ARSEF</abbrev> 14609.</p><fig id="F3" position="float" orientation="portrait"><object-id xmlns:xlink="http://www.w3.org/1999/xlink" content-type="doi" xlink:type="simple">10.3897/mycokeys.100.110959.figure3</object-id><object-id xmlns:xlink="http://www.w3.org/1999/xlink" content-type="arpha" xlink:type="simple">C6A14C18-035E-5617-AA35-C57136D86C58</object-id><label>Figure 3.</label><caption><p><italic><tp:taxon-name><tp:taxon-name-part taxon-name-part-type="genus" reg="Paraisaria">Paraisaria</tp:taxon-name-part><tp:taxon-name-part taxon-name-part-type="species" reg="cascadensis">cascadensis</tp:taxon-name-part></tp:taxon-name></italic><bold>A</bold> OSC-M-052017 <bold>B</bold> fertile head <bold>C</bold> cross section of fertile head showing arrangement of perithecia <bold>D</bold> perithecia <bold>E</bold> ascus <bold>F</bold> Ascus apex <bold>G–I</bold> ascospores <bold>J</bold> part-spores <bold>K, L</bold> colonies on PDA 61 d (<bold>K</bold> obverse, <bold>L</bold> reverse).</p></caption><graphic xmlns:xlink="http://www.w3.org/1999/xlink" xlink:href="mycokeys-100-069-g003.jpg" position="float" orientation="portrait" xlink:type="simple" id="oo_935310.jpg"><uri content-type="original_file" xlink:type="simple">https://binary.pensoft.net/fig/935310</uri></graphic></fig></tp:treatment-sec><tp:treatment-sec sec-type="etymology" id="SECID0EJCBK"><title>Etymology.</title><p><italic>cascadensis</italic> occurring in the Cascade Mountain range in the Pacific Northwest, USA.</p></tp:treatment-sec><tp:treatment-sec sec-type="description" id="SECID0ERCBK"><title>Description.</title><p>Stroma capitate, solitary, rhizoids solitary arising from heads of adult <italic><tp:taxon-name><tp:taxon-name-part taxon-name-part-type="genus" reg="Cyphoderris">Cyphoderris</tp:taxon-name-part><tp:taxon-name-part taxon-name-part-type="species" reg="monstrosa">monstrosa</tp:taxon-name-part></tp:taxon-name></italic> buried in soil. Ascogenous portion globose or subglobose, 8–9 × 6–9 mm, chestnut brown. Stipe white to light brown, inside hollow, fibrous, white, 15–17 mm long, 3–4 mm wide, papillate with ostioles of perithecia. Perithecia obclavate, immersed, ordinally arranged, 800–970 × 105–150 µm. Asci hyaline, cylindrical, eight-spored, observed up to 350 µm long × 4.5–7 µm wide, possessing abruptly thickened apex. Ascospores hyaline, filiform, multiseptate, breaking into 64 cylindrical part-spores, (6.3–)7.5–9.5(–10.3) × 1.6–2.2(–2.4) µm.</p></tp:treatment-sec><tp:treatment-sec sec-type="description" id="SECID0ECDBK"><title>Culture characteristics.</title><p>Colonies on PDA 61 days at 20 °C, 28 mm, white to yellow, reverse reddish brown to orange. Mycelium septate, smooth-walled hyaline. No conidial state was observed.</p></tp:treatment-sec><tp:treatment-sec sec-type="host" id="SECID0EHDBK"><title>Host.</title><p><italic><tp:taxon-name><tp:taxon-name-part taxon-name-part-type="genus" reg="Cyphoderris">Cyphoderris</tp:taxon-name-part><tp:taxon-name-part taxon-name-part-type="species" reg="monstrosa">monstrosa</tp:taxon-name-part></tp:taxon-name></italic> (<tp:taxon-name><tp:taxon-name-part taxon-name-part-type="family">Prophalangopsidae</tp:taxon-name-part></tp:taxon-name>, <tp:taxon-name><tp:taxon-name-part taxon-name-part-type="order">Orthoptera</tp:taxon-name-part></tp:taxon-name>).</p></tp:treatment-sec><tp:treatment-sec sec-type="habitat" id="SECID0ECEBK"><title>Habitat.</title><p>Specimens occur on hypogeous adult hump-winged grigs, <italic><tp:taxon-name><tp:taxon-name-part taxon-name-part-type="genus" reg="Cyphoderris">Cyphoderris</tp:taxon-name-part><tp:taxon-name-part taxon-name-part-type="species" reg="monstrosa">monstrosa</tp:taxon-name-part></tp:taxon-name></italic>, in coniferous forest.</p></tp:treatment-sec><tp:treatment-sec sec-type="material" id="SECID0ETEBK"><title>Additional materials examined.</title><p>U.S.A., Washington: Skamania County, at approximately <named-content xmlns:xlink="http://www.w3.org/1999/xlink" content-type="dwc:verbatimCoordinates" xlink:type="simple"><named-content content-type="geo-json" specific-use="{&#34;type&#34;:&#34;Point&#34;,&#34;coordinates&#34;:[-121.916700,46.177000]}" id="NCID0E3EBK" xlink:type="simple">46.177, -121.9167</named-content></named-content>, elevation: 974 m, 29 May 2018, on cf. <italic><tp:taxon-name><tp:taxon-name-part taxon-name-part-type="genus" reg="Cyphoderris">Cyphoderris</tp:taxon-name-part><tp:taxon-name-part taxon-name-part-type="species" reg="monstrosa">monstrosa</tp:taxon-name-part></tp:taxon-name></italic> buried in soil, collected by Josh Grefe (OSC-M-052003). U.S.A., Washington: Chelan County, <named-content xmlns:xlink="http://www.w3.org/1999/xlink" content-type="dwc:verbatimCoordinates" xlink:type="simple"><named-content content-type="geo-json" specific-use="{&#34;type&#34;:&#34;Point&#34;,&#34;coordinates&#34;:[-120.781100,47.976100]}" id="NCID0EPFBK" xlink:type="simple">47.9761, -120.7811</named-content></named-content>, elevation: 865 m, 15 June 2020, on adult <italic><tp:taxon-name><tp:taxon-name-part taxon-name-part-type="genus" reg="Cyphoderris">Cyphoderris</tp:taxon-name-part><tp:taxon-name-part taxon-name-part-type="species" reg="monstrosa">monstrosa</tp:taxon-name-part></tp:taxon-name></italic>, buried in soil, collected by Daniel Winkler, Hans Drabicki (OSC-M-052010). U.S.A., Washington: Skamania County, at approximately <named-content xmlns:xlink="http://www.w3.org/1999/xlink" content-type="dwc:verbatimCoordinates" xlink:type="simple"><named-content content-type="geo-json" specific-use="{&#34;type&#34;:&#34;Point&#34;,&#34;coordinates&#34;:[-122.113900,46.184800]}" id="NCID0ECGBK" xlink:type="simple">46.1848, -122.1139</named-content></named-content>, elevation: 12332 m, 12 June 2020, on cf. <italic><tp:taxon-name><tp:taxon-name-part taxon-name-part-type="genus" reg="Cyphoderris">Cyphoderris</tp:taxon-name-part><tp:taxon-name-part taxon-name-part-type="species" reg="monstrosa">monstrosa</tp:taxon-name-part></tp:taxon-name></italic>, collected by Ben McCormick (OSC-M-052012). U.S.A., Washington: Skamania County, Gifford Pinchot National Forest, Mt. St. Helens, at approximately <named-content xmlns:xlink="http://www.w3.org/1999/xlink" content-type="dwc:verbatimCoordinates" xlink:type="simple"><named-content content-type="geo-json" specific-use="{&#34;type&#34;:&#34;Point&#34;,&#34;coordinates&#34;:[-121.922400,46.177100]}" id="NCID0EVGBK" xlink:type="simple">46.1771, -121,9224</named-content></named-content>. 1,042 m alt., 9 June 2021, on adult <italic><tp:taxon-name><tp:taxon-name-part taxon-name-part-type="genus" reg="Cyphoderris">Cyphoderris</tp:taxon-name-part><tp:taxon-name-part taxon-name-part-type="species" reg="monstrosa">monstrosa</tp:taxon-name-part></tp:taxon-name></italic> buried in soil, in mixed coniferous forest comprising <italic><tp:taxon-name><tp:taxon-name-part taxon-name-part-type="genus" reg="Pinus">Pinus</tp:taxon-name-part><tp:taxon-name-part taxon-name-part-type="species" reg="contorta">contorta</tp:taxon-name-part></tp:taxon-name></italic>, <italic><tp:taxon-name><tp:taxon-name-part taxon-name-part-type="genus" reg="Pseudotsuga">Pseudotsuga</tp:taxon-name-part><tp:taxon-name-part taxon-name-part-type="species" reg="menziesii">menziesii</tp:taxon-name-part></tp:taxon-name></italic>, and <italic><tp:taxon-name><tp:taxon-name-part taxon-name-part-type="genus" reg="Abies">Abies</tp:taxon-name-part></tp:taxon-name></italic> sp., collected by Richard Tehan, Connor Dooley (RMT-2021-071, OSC-M-052016).</p></tp:treatment-sec><tp:treatment-sec sec-type="notes" id="SECID0ECIBK"><title>Notes.</title><p>This species is uncommon and has thus far only been collected in the Cascade Mountains of Washington State in the vicinity of Mount St. Helens at elevations above 850 m. It might be expected to have a broader range on the basis of the range of its host, <italic><tp:taxon-name><tp:taxon-name-part taxon-name-part-type="genus" reg="Cyphoderris">Cyphoderris</tp:taxon-name-part><tp:taxon-name-part taxon-name-part-type="species" reg="monstrosa">monstrosa</tp:taxon-name-part></tp:taxon-name></italic>, which is known to occur in coniferous forest in several Western U.S. states and Canada (<xref ref-type="bibr" rid="B42">The Orthopterists’ Society 2023</xref>).</p></tp:treatment-sec><ref-list><ref id="B42"><mixed-citation xmlns:xlink="http://www.w3.org/1999/xlink" xlink:type="simple">The Orthopterists’ Society (<year>2023</year>) The Orthopterists’ Society. <ext-link xlink:href="https://orthsoc.org/sina/339m.htm" ext-link-type="uri" xlink:type="simple">https://orthsoc.org/sina/339m.htm</ext-link> [Accessed 12 August 2023]</mixed-citation></ref></ref-list></tp:taxon-treatment>
