# Supplementary material for: ﻿New species and new combinations in the genus Paraisaria (Hypocreales, Ophiocordycipitaceae) from the U.S.A., supported by polyphasic analysis
Source: MycoKeys. 2023 Nov 13;100:69–94. doi: 10.3897/mycokeys.100.110959 (PMC10660154; doi:10.3897/mycokeys.100.110959)
Supplement: XML Treatment for Paraisaria pseudoheteropoda [file mycokeys.100.110959-treatment2.xml]

<!DOCTYPE tp:taxon-treatment
  PUBLIC "-//TaxonX//DTD Taxonomic Treatment Publishing DTD v0 20100105//EN" "tax-treatment-NSO.dtd">
<tp:taxon-treatment xmlns:tp="http://www.plazi.org/taxpub"><tp:treatment-meta><kwd-group><label>Taxon classification</label><kwd>
                <named-content content-type="kingdom">Fungi</named-content>
              </kwd><kwd>
                <named-content content-type="order">Hypocreales</named-content>
              </kwd><kwd>
                <named-content content-type="family">Ophiocordycipitaceae</named-content>
              </kwd></kwd-group><mixed-citation publication-type="journal"><person-group><name><surname>Tehan</surname><given-names>Richard M.</given-names></name><name><surname>Dooley</surname><given-names>Connor B.</given-names></name><name><surname>Barge</surname><given-names>Edward G.</given-names></name><name><surname>McPhail</surname><given-names>Kerry L.</given-names></name><name><surname>Spatafora</surname><given-names>Joseph W.</given-names></name></person-group><article-title>﻿New species and new combinations in the genus <italic><tp:taxon-name><tp:taxon-name-part taxon-name-part-type="genus" reg="Paraisaria">Paraisaria</tp:taxon-name-part></tp:taxon-name></italic> (<tp:taxon-name><tp:taxon-name-part taxon-name-part-type="order">Hypocreales</tp:taxon-name-part></tp:taxon-name>, <tp:taxon-name><tp:taxon-name-part taxon-name-part-type="family">Ophiocordycipitaceae</tp:taxon-name-part></tp:taxon-name>) from the U.S.A., supported by polyphasic analysis</article-title><source>MycoKeys</source><day>13</day><month>11</month><year>2023</year><volume>100</volume><fpage>69</fpage><lpage>94</lpage><pub-id pub-id-type="doi">10.3897/mycokeys.100.110959</pub-id></mixed-citation></tp:treatment-meta><tp:nomenclature><label>﻿</label><tp:taxon-name>
              <object-id xmlns:xlink="http://www.w3.org/1999/xlink" content-type="arpha" xlink:type="simple">750F4D19-8845-5E24-8571-A2C428296D59</object-id>
              <tp:taxon-name-part taxon-name-part-type="genus" reg="Paraisaria">Paraisaria</tp:taxon-name-part>
              <tp:taxon-name-part taxon-name-part-type="species" reg="pseudoheteropoda">pseudoheteropoda</tp:taxon-name-part>
              <object-id xmlns:xlink="http://www.w3.org/1999/xlink" content-type="mycobank" xlink:type="simple"> 849758</object-id>
            </tp:taxon-name><tp:taxon-authority>Tehan &amp; Spatafora</tp:taxon-authority><tp:taxon-status xmlns:xlink="http://www.w3.org/1999/xlink" xlink:type="simple">sp. nov.</tp:taxon-status><xref ref-type="fig" rid="F4">Fig. 4</xref></tp:nomenclature><tp:treatment-sec sec-type="type material" id="SECID0EFKBK"><title>Type material.</title><p><bold><italic>Holotype</italic>.</bold> U.S.A. Arkansas: Searcy County, Grinder's Ferry, <named-content xmlns:xlink="http://www.w3.org/1999/xlink" content-type="dwc:verbatimCoordinates" xlink:type="simple"><named-content content-type="geo-json" specific-use="{&#34;type&#34;:&#34;Point&#34;,&#34;coordinates&#34;:[-92.732000,35.985000]}" id="NCID0ETKBK" xlink:type="simple">35.985, -92.732</named-content></named-content>, elevation: 252 m, 15 May 2022, on nymphs of cicadidae (<tp:taxon-name><tp:taxon-name-part taxon-name-part-type="order">Hemiptera</tp:taxon-name-part></tp:taxon-name>) buried in soil, in near <italic><tp:taxon-name><tp:taxon-name-part taxon-name-part-type="genus" reg="Quercus">Quercus</tp:taxon-name-part></tp:taxon-name></italic> sp., <italic><tp:taxon-name><tp:taxon-name-part taxon-name-part-type="genus" reg="Carya">Carya</tp:taxon-name-part></tp:taxon-name></italic> sp., and <italic><tp:taxon-name><tp:taxon-name-part taxon-name-part-type="genus" reg="Juniperus">Juniperus</tp:taxon-name-part><tp:taxon-name-part taxon-name-part-type="species" reg="virginiana">virginiana</tp:taxon-name-part></tp:taxon-name></italic>, collected by Kerri McCabe (OSC-M-052022, ex-type culture: <abbrev xmlns:xlink="http://www.w3.org/1999/xlink" xlink:title="ARS Collection of Entomopathogenic Fungal Cultures" id="ABBRID0EWLBK" xlink:type="simple">ARSEF</abbrev> 14616).</p><fig id="F4" position="float" orientation="portrait"><object-id xmlns:xlink="http://www.w3.org/1999/xlink" content-type="doi" xlink:type="simple">10.3897/mycokeys.100.110959.figure4</object-id><object-id xmlns:xlink="http://www.w3.org/1999/xlink" content-type="arpha" xlink:type="simple">67153826-EFFF-5B5A-A509-022E7EB76CDE</object-id><label>Figure 4.</label><caption><p><italic><tp:taxon-name><tp:taxon-name-part taxon-name-part-type="genus" reg="Paraisaria">Paraisaria</tp:taxon-name-part><tp:taxon-name-part taxon-name-part-type="species" reg="pseudoheteropoda">pseudoheteropoda</tp:taxon-name-part></tp:taxon-name></italic><bold>A</bold> OSC-M-052022 <bold>B</bold> fertile head <bold>C, D</bold> cross section of fertile head showing arrangement of perithecia <bold>E</bold> perithecia <bold>F</bold> ascus <bold>G</bold> ascus apex <bold>H, I</bold> ascospores <bold>J</bold> ascospore tip <bold>K</bold> part-spores <bold>L</bold>, <bold>K</bold> colonies on PDA 61 d (<bold>L</bold> obverse, <bold>M</bold> reverse).</p></caption><graphic xmlns:xlink="http://www.w3.org/1999/xlink" xlink:href="mycokeys-100-069-g004.jpg" position="float" orientation="portrait" xlink:type="simple" id="oo_935311.jpg"><uri content-type="original_file" xlink:type="simple">https://binary.pensoft.net/fig/935311</uri></graphic></fig></tp:treatment-sec><tp:treatment-sec sec-type="etymology" id="SECID0EMNBK"><title>Etymology.</title><p><italic><tp:taxon-name><tp:taxon-name-part taxon-name-part-type="genus" reg="Paraisaria"/><tp:taxon-name-part taxon-name-part-type="species" reg="pseudoheteropoda">pseudoheteropoda</tp:taxon-name-part></tp:taxon-name></italic> resembling another cicada-pathogenic species, <italic><tp:taxon-name><tp:taxon-name-part taxon-name-part-type="genus" reg="Paraisaria">Paraisaria</tp:taxon-name-part><tp:taxon-name-part taxon-name-part-type="species" reg="heteropoda">heteropoda</tp:taxon-name-part></tp:taxon-name></italic>.</p></tp:treatment-sec><tp:treatment-sec sec-type="description" id="SECID0EHOBK"><title>Description.</title><p>Stromata capitate or subclavate, unbranched, growing singly or up to two stromata attached by rhizoids to hypogeous nymphs of <tp:taxon-name><tp:taxon-name-part taxon-name-part-type="family">Cicadidae</tp:taxon-name-part></tp:taxon-name> (<tp:taxon-name><tp:taxon-name-part taxon-name-part-type="order">Hemiptera</tp:taxon-name-part></tp:taxon-name>). Ascogenous portion globose or subglobose, 9–11 × 7–8 mm, cream to chestnut brown. Stipe white to light brown, inside fibrous, white, 20–53 mm long, 4–5 mm wide, papillate with ostioles of perithecia. Perithecia obclavate, immersed, ordinally arranged 680–745(–760) × (310–)330–420 µm. Asci hyaline, cylindrical, eight-spored, observed up to 420 µm long × 5.5–6.5 µm wide, possessing abruptly thickened apex. Ascospores hyaline, filiform, multiseptate, breaking into 64 cylindrical part-spores, (5.6–)6.2–7.9(–8.7) × 1.6–2.1(–2.4) µm.</p></tp:treatment-sec><tp:treatment-sec sec-type="description" id="SECID0EXOBK"><title>Culture characteristics.</title><p>Colonies on PDA 61 days at 20 °C, 29 mm, white, reverse yellow to orange. Mycelium septate, smooth-walled hyaline. No conidial state was observed.</p></tp:treatment-sec><tp:treatment-sec sec-type="host" id="SECID0E3OBK"><title>Host.</title><p>Nymphs of <tp:taxon-name><tp:taxon-name-part taxon-name-part-type="family">Cicadidae</tp:taxon-name-part></tp:taxon-name> (<tp:taxon-name><tp:taxon-name-part taxon-name-part-type="order">Hemiptera</tp:taxon-name-part></tp:taxon-name>).</p></tp:treatment-sec><tp:treatment-sec sec-type="habitat" id="SECID0EMPBK"><title>Habitat.</title><p>Specimens occur on hypogeous nymphs of cicadae at the base of coniferous and deciduous trees, especially oaks.</p></tp:treatment-sec><tp:treatment-sec sec-type="material" id="SECID0ERPBK"><title>Additional materials examined.</title><p>U.S.A. Missouri: Barry County, Cassville, at approximately <named-content xmlns:xlink="http://www.w3.org/1999/xlink" content-type="dwc:verbatimCoordinates" xlink:type="simple"><named-content content-type="geo-json" specific-use="{&#34;type&#34;:&#34;Point&#34;,&#34;coordinates&#34;:[-93.683300,36.558600]}" id="NCID0E1PBK" xlink:type="simple">36.5586, -93.6833</named-content></named-content>, elevation: 301 m, 26 May 2019, on nymph of cicada buried in soil, collected by Aaron Peters, (OSC-M-052005) U.S.A. Missouri: Barry County, Cassville, at approximately <named-content xmlns:xlink="http://www.w3.org/1999/xlink" content-type="dwc:verbatimCoordinates" xlink:type="simple"><named-content content-type="geo-json" specific-use="{&#34;type&#34;:&#34;Point&#34;,&#34;coordinates&#34;:[-93.703100,36.650100]}" id="NCID0ECQBK" xlink:type="simple">36.6501, -93.7031</named-content></named-content>, elevation: 382 m, 16 May 2019, on nymph of cicada buried in soil, collected by Aaron Peters (OSC-M-052007) U.S.A. Missouri: Barry County, Cassville, at approximately <named-content xmlns:xlink="http://www.w3.org/1999/xlink" content-type="dwc:verbatimCoordinates" xlink:type="simple"><named-content content-type="geo-json" specific-use="{&#34;type&#34;:&#34;Point&#34;,&#34;coordinates&#34;:[-93.683300,36.558600]}" id="NCID0EKQBK" xlink:type="simple">36.5586, -93.6833</named-content></named-content>, elevation: 301 m, 4 April 2020, on nymph of cicada buried in soil, collected by Aaron Peters (OSC-M-052009, living culture: <abbrev xmlns:xlink="http://www.w3.org/1999/xlink" xlink:title="ARS Collection of Entomopathogenic Fungal Cultures" id="ABBRID0EPQBK" xlink:type="simple">ARSEF</abbrev> 14610). U.S.A. Kentucky: Lincoln County, Crab Orchard, at approximately <named-content xmlns:xlink="http://www.w3.org/1999/xlink" content-type="dwc:verbatimCoordinates" xlink:type="simple"><named-content content-type="geo-json" specific-use="{&#34;type&#34;:&#34;Point&#34;,&#34;coordinates&#34;:[-84.510000,36.464000]}" id="NCID0EWQBK" xlink:type="simple">36.464, -84.51</named-content></named-content>, elevation: 290 m, 19 April 2021, on nymph of cicada buried in soil, collected by Michael Roberts (OSC-M-052015). U.S.A. Tennessee: Putnam County, Cookerville, at approximately <named-content xmlns:xlink="http://www.w3.org/1999/xlink" content-type="dwc:verbatimCoordinates" xlink:type="simple"><named-content content-type="geo-json" specific-use="{&#34;type&#34;:&#34;Point&#34;,&#34;coordinates&#34;:[-85.501000,36.163000]}" id="NCID0E5QBK" xlink:type="simple">36.163, -85.501</named-content></named-content>, elevation: 337 m, 17 April 2022, on nymph of cicada buried in soil in mixed hardwood forest comprising <italic><tp:taxon-name><tp:taxon-name-part taxon-name-part-type="genus" reg="Quercus">Quercus</tp:taxon-name-part></tp:taxon-name></italic> sp., <italic><tp:taxon-name><tp:taxon-name-part taxon-name-part-type="genus" reg="Fagus">Fagus</tp:taxon-name-part></tp:taxon-name></italic> sp., <italic><tp:taxon-name><tp:taxon-name-part taxon-name-part-type="genus" reg="Populus">Populus</tp:taxon-name-part></tp:taxon-name></italic> sp. and <italic><tp:taxon-name><tp:taxon-name-part taxon-name-part-type="genus" reg="Arundinaria">Arundinaria</tp:taxon-name-part><tp:taxon-name-part taxon-name-part-type="species" reg="gigantea">gigantea</tp:taxon-name-part></tp:taxon-name></italic>, collected by Jamie Newman (OSC-M-052019). U.S.A. Tennessee: Putnam County, Silver Point, at approximately <named-content xmlns:xlink="http://www.w3.org/1999/xlink" content-type="dwc:verbatimCoordinates" xlink:type="simple"><named-content content-type="geo-json" specific-use="{&#34;type&#34;:&#34;Point&#34;,&#34;coordinates&#34;:[-85.737400,36.140900]}" id="NCID0EGSBK" xlink:type="simple">36.1409, -85.7374</named-content></named-content>, elevation: 180 m, 17 April 2022, on nymph of cicada buried in soil among <italic><tp:taxon-name><tp:taxon-name-part taxon-name-part-type="genus" reg="Acer">Acer</tp:taxon-name-part><tp:taxon-name-part taxon-name-part-type="species" reg="negundo">negundo</tp:taxon-name-part></tp:taxon-name></italic>, <italic><tp:taxon-name><tp:taxon-name-part taxon-name-part-type="genus" reg="Carpinus">Carpinus</tp:taxon-name-part><tp:taxon-name-part taxon-name-part-type="species" reg="caroliniana">caroliniana</tp:taxon-name-part></tp:taxon-name></italic>, <italic><tp:taxon-name><tp:taxon-name-part taxon-name-part-type="genus" reg="Carya">Carya</tp:taxon-name-part></tp:taxon-name></italic> sp., <italic><tp:taxon-name><tp:taxon-name-part taxon-name-part-type="genus" reg="Quercus">Quercus</tp:taxon-name-part><tp:taxon-name-part taxon-name-part-type="species" reg="rubra">rubra</tp:taxon-name-part></tp:taxon-name></italic>, <italic><tp:taxon-name><tp:taxon-name-part taxon-name-part-type="genus" reg="Lindera">Lindera</tp:taxon-name-part></tp:taxon-name></italic> sp., <italic><tp:taxon-name><tp:taxon-name-part taxon-name-part-type="genus" reg="Amphicarpaea">Amphicarpaea</tp:taxon-name-part><tp:taxon-name-part taxon-name-part-type="species" reg="bracteata">bracteata</tp:taxon-name-part></tp:taxon-name></italic>, <italic><tp:taxon-name><tp:taxon-name-part taxon-name-part-type="genus" reg="Phlox">Phlox</tp:taxon-name-part><tp:taxon-name-part taxon-name-part-type="species" reg="divaricata">divaricata</tp:taxon-name-part></tp:taxon-name></italic>, <italic><tp:taxon-name><tp:taxon-name-part taxon-name-part-type="genus" reg="Salvia">Salvia</tp:taxon-name-part><tp:taxon-name-part taxon-name-part-type="species" reg="lyrata">lyrata</tp:taxon-name-part></tp:taxon-name></italic>. collected by Holly Taylor (OSC-M-052020). U.S.A. Arkansas: Searcy County, Grinder's Ferry, at approximately <named-content xmlns:xlink="http://www.w3.org/1999/xlink" content-type="dwc:verbatimCoordinates" xlink:type="simple"><named-content content-type="geo-json" specific-use="{&#34;type&#34;:&#34;Point&#34;,&#34;coordinates&#34;:[-92.719000,35.983000]}" id="NCID0E5UBK" xlink:type="simple">35.983, -92.719</named-content></named-content>, elevation: 222 m, 14 May 2022, on nymphs of cicadae buried in soil, in near <italic><tp:taxon-name><tp:taxon-name-part taxon-name-part-type="genus" reg="Quercus">Quercus</tp:taxon-name-part></tp:taxon-name></italic> sp., <tp:taxon-name><tp:taxon-name-part taxon-name-part-type="genus" reg="Carya">Carya</tp:taxon-name-part></tp:taxon-name> sp., and <italic><tp:taxon-name><tp:taxon-name-part taxon-name-part-type="genus" reg="Juniperus">Juniperus</tp:taxon-name-part><tp:taxon-name-part taxon-name-part-type="species" reg="virginiana">virginiana</tp:taxon-name-part></tp:taxon-name></italic>, collected by Kerri McCabe (OSC-M-052021). U.S.A. Missouri: Barry County, Roaring River, at approximately <named-content xmlns:xlink="http://www.w3.org/1999/xlink" content-type="dwc:verbatimCoordinates" xlink:type="simple"><named-content content-type="geo-json" specific-use="{&#34;type&#34;:&#34;Point&#34;,&#34;coordinates&#34;:[-93.683000,36.559300]}" id="NCID0E5VBK" xlink:type="simple">36.5593, -93.683</named-content></named-content>, elevation: 296 m, 24 May 2022, on nymphs of cicadae buried in soil, collected by Aaron Peters, (OSC-M-052023). U.S.A. Virginia: Albemarle County, Charlottesville, at approximately <named-content xmlns:xlink="http://www.w3.org/1999/xlink" content-type="dwc:verbatimCoordinates" xlink:type="simple"><named-content content-type="geo-json" specific-use="{&#34;type&#34;:&#34;Point&#34;,&#34;coordinates&#34;:[-78.465700,38.081200]}" id="NCID0EGWBK" xlink:type="simple">38.0812, -78.4657</named-content></named-content>, elevation: 133 m, 31 May 2022, on nymph of cf. <italic><tp:taxon-name><tp:taxon-name-part taxon-name-part-type="genus" reg="Neotibicen">Neotibicen</tp:taxon-name-part></tp:taxon-name></italic> sp. (<tp:taxon-name><tp:taxon-name-part taxon-name-part-type="family">Cicadidae</tp:taxon-name-part></tp:taxon-name>, <tp:taxon-name><tp:taxon-name-part taxon-name-part-type="order">Hemiptera</tp:taxon-name-part></tp:taxon-name>) buried in soil near <italic><tp:taxon-name><tp:taxon-name-part taxon-name-part-type="genus" reg="Acer">Acer</tp:taxon-name-part><tp:taxon-name-part taxon-name-part-type="species" reg="rubrum">rubrum</tp:taxon-name-part></tp:taxon-name></italic>, collected by Amelio Little (OSC-M-052024). U.S.A. Missouri: Barry County, Roaring River, at approximately <named-content xmlns:xlink="http://www.w3.org/1999/xlink" content-type="dwc:verbatimCoordinates" xlink:type="simple"><named-content content-type="geo-json" specific-use="{&#34;type&#34;:&#34;Point&#34;,&#34;coordinates&#34;:[-93.683600,36.558300]}" id="NCID0ENXBK" xlink:type="simple">36.5583, -93.6836</named-content></named-content>, elevation: 305 m, 25 May 2022, on nymphs of cicadae buried in soil, collected by Aaron Peters, (OSC-M-052025). U.S.A. Alabama: St. Clair County, Leeds, at approximately <named-content xmlns:xlink="http://www.w3.org/1999/xlink" content-type="dwc:verbatimCoordinates" xlink:type="simple"><named-content content-type="geo-json" specific-use="{&#34;type&#34;:&#34;Point&#34;,&#34;coordinates&#34;:[-86.538200,33.554000]}" id="NCID0EVXBK" xlink:type="simple">33.5540, -86.5382</named-content></named-content>, elevation: 198 m, 12 March 2023, on nymphs of cicadae buried in soil, collected by Courtney Mynick, (OSC-M-053266). U.S.A. Alabama: Jefferson County, Birmingham, at approximately <named-content xmlns:xlink="http://www.w3.org/1999/xlink" content-type="dwc:verbatimCoordinates" xlink:type="simple"><named-content content-type="geo-json" specific-use="{&#34;type&#34;:&#34;Point&#34;,&#34;coordinates&#34;:[-86.889400,33.440200]}" id="NCID0E4XBK" xlink:type="simple">33.4402, -86.8894</named-content></named-content>, elevation: 195 m, 16 March 2023, on nymphs of cicadae buried in soil, collected by Bucky Raeder, (OSC-M-053267).</p></tp:treatment-sec><tp:treatment-sec sec-type="notes" id="SECID0ECYBK"><title>Notes.</title><p>This species is the only <italic><tp:taxon-name><tp:taxon-name-part taxon-name-part-type="genus" reg="Paraisaria">Paraisaria</tp:taxon-name-part></tp:taxon-name></italic> species known to occur on cicadas in North America. In morphology and geographic distribution, it overlaps with <italic><tp:taxon-name><tp:taxon-name-part taxon-name-part-type="genus" reg="Paraisaria">P.</tp:taxon-name-part><tp:taxon-name-part taxon-name-part-type="species" reg="insignis">insignis</tp:taxon-name-part></tp:taxon-name></italic> but that species is distinguished by its strict occurrence on <tp:taxon-name><tp:taxon-name-part taxon-name-part-type="order">Coleoptera</tp:taxon-name-part></tp:taxon-name>. <italic><tp:taxon-name><tp:taxon-name-part taxon-name-part-type="genus" reg="Paraisaria">P.</tp:taxon-name-part><tp:taxon-name-part taxon-name-part-type="species" reg="pseudoheteropoda">pseudoheteropoda</tp:taxon-name-part></tp:taxon-name></italic> sometimes has a pallid stroma which is not observed in <italic><tp:taxon-name><tp:taxon-name-part taxon-name-part-type="genus" reg="Paraisaria">P.</tp:taxon-name-part><tp:taxon-name-part taxon-name-part-type="species" reg="insignis">insignis</tp:taxon-name-part></tp:taxon-name></italic>.</p></tp:treatment-sec></tp:taxon-treatment>
