# Supplementary material for: ﻿New species and new combinations in the genus Paraisaria (Hypocreales, Ophiocordycipitaceae) from the U.S.A., supported by polyphasic analysis
Source: MycoKeys. 2023 Nov 13;100:69–94. doi: 10.3897/mycokeys.100.110959 (PMC10660154; doi:10.3897/mycokeys.100.110959)
Supplement: XML Treatment for Paraisaria insignis [file mycokeys.100.110959-treatment3.xml]

<!DOCTYPE tp:taxon-treatment
  PUBLIC "-//TaxonX//DTD Taxonomic Treatment Publishing DTD v0 20100105//EN" "tax-treatment-NSO.dtd">
<tp:taxon-treatment xmlns:tp="http://www.plazi.org/taxpub"><tp:treatment-meta><kwd-group><label>Taxon classification</label><kwd>
                <named-content content-type="kingdom">Fungi</named-content>
              </kwd><kwd>
                <named-content content-type="order">Hypocreales</named-content>
              </kwd><kwd>
                <named-content content-type="family">Ophiocordycipitaceae</named-content>
              </kwd></kwd-group><mixed-citation publication-type="journal"><person-group><name><surname>Tehan</surname><given-names>Richard M.</given-names></name><name><surname>Dooley</surname><given-names>Connor B.</given-names></name><name><surname>Barge</surname><given-names>Edward G.</given-names></name><name><surname>McPhail</surname><given-names>Kerry L.</given-names></name><name><surname>Spatafora</surname><given-names>Joseph W.</given-names></name></person-group><article-title>﻿New species and new combinations in the genus <italic><tp:taxon-name><tp:taxon-name-part taxon-name-part-type="genus" reg="Paraisaria">Paraisaria</tp:taxon-name-part></tp:taxon-name></italic> (<tp:taxon-name><tp:taxon-name-part taxon-name-part-type="order">Hypocreales</tp:taxon-name-part></tp:taxon-name>, <tp:taxon-name><tp:taxon-name-part taxon-name-part-type="family">Ophiocordycipitaceae</tp:taxon-name-part></tp:taxon-name>) from the U.S.A., supported by polyphasic analysis</article-title><source>MycoKeys</source><day>13</day><month>11</month><year>2023</year><volume>100</volume><fpage>69</fpage><lpage>94</lpage><pub-id pub-id-type="doi">10.3897/mycokeys.100.110959</pub-id></mixed-citation></tp:treatment-meta><tp:nomenclature><label>﻿</label><tp:taxon-name>
              <object-id xmlns:xlink="http://www.w3.org/1999/xlink" content-type="arpha" xlink:type="simple">CC3AFBAB-C7B9-5F63-961D-36D3CF2B5656</object-id>
              <tp:taxon-name-part taxon-name-part-type="genus" reg="Paraisaria">Paraisaria</tp:taxon-name-part>
              <tp:taxon-name-part taxon-name-part-type="species" reg="insignis">insignis</tp:taxon-name-part>
              <object-id xmlns:xlink="http://www.w3.org/1999/xlink" content-type="mycobank" xlink:type="simple"> 849763</object-id>
            </tp:taxon-name><tp:taxon-authority>(Cooke &amp; Ravenel) Tehan &amp; Spatafora</tp:taxon-authority><tp:taxon-status xmlns:xlink="http://www.w3.org/1999/xlink" xlink:type="simple">comb. nov.</tp:taxon-status><xref ref-type="fig" rid="F5">Fig. 5</xref><tp:nomenclature-citation-list><tp:nomenclature-citation><tp:taxon-name>
                  <tp:taxon-name-part taxon-name-part-type="genus" reg="Cordyceps">Cordyceps</tp:taxon-name-part>
                  <tp:taxon-name-part taxon-name-part-type="species" reg="insignis">insignis</tp:taxon-name-part>
                </tp:taxon-name><comment>Cooke &amp; Ravenel, <tp:taxon-name><tp:taxon-name-part taxon-name-part-type="genus" reg="Grevillea">Grevillea</tp:taxon-name-part></tp:taxon-name> 12(no. 61): 38 (1883). Basionym.</comment></tp:nomenclature-citation><tp:nomenclature-citation><tp:taxon-name>
                  <tp:taxon-name-part taxon-name-part-type="genus" reg="Ophiocordyceps">Ophiocordyceps</tp:taxon-name-part>
                  <tp:taxon-name-part taxon-name-part-type="species" reg="insignis">insignis</tp:taxon-name-part>
                </tp:taxon-name><comment>(Cooke &amp; Ravenel) G.H. Sung, J.M. Sung, Hywel-Jones &amp; Spatafora, <italic>Stud. Mycol</italic>. 57: 43 (2007). Synonym.</comment></tp:nomenclature-citation></tp:nomenclature-citation-list></tp:nomenclature><tp:treatment-sec sec-type="material" id="SECID0EG3BK"><title>Type.</title><p>U.S.A. South Carolina, “seaboard”, 4 January 1881, on larva <tp:taxon-name><tp:taxon-name-part taxon-name-part-type="order">coleoptera</tp:taxon-name-part></tp:taxon-name>, collected by H. W. Ravenel. (Holotype: Ravenel 3251, K-M 1434269).</p><fig id="F5" position="float" orientation="portrait"><object-id xmlns:xlink="http://www.w3.org/1999/xlink" content-type="doi" xlink:type="simple">10.3897/mycokeys.100.110959.figure5</object-id><object-id xmlns:xlink="http://www.w3.org/1999/xlink" content-type="arpha" xlink:type="simple">DE27C582-C565-5492-AD37-6E0259BBD8CE</object-id><label>Figure 5.</label><caption><p><italic><tp:taxon-name><tp:taxon-name-part taxon-name-part-type="genus" reg="Paraisaria">Paraisaria</tp:taxon-name-part><tp:taxon-name-part taxon-name-part-type="species" reg="insignis">insignis</tp:taxon-name-part></tp:taxon-name></italic><bold>A</bold> OSC-M-052013 <tp:taxon-name><tp:taxon-name-part taxon-name-part-type="genus" reg="Epitype">Epitype</tp:taxon-name-part></tp:taxon-name><bold>B</bold> fertile head <bold>C, D</bold> cross section of fertile head showing arrangement of perithecia <bold>E</bold> rhizomorphs <bold>F</bold> perithecia <bold>G</bold> ascus <bold>H, I</bold> asci apices <bold>J–L</bold> ascospores <bold>M</bold> part-spores <bold>N, O</bold> colony on PDA 70 d (<bold>N</bold> obverse, <bold>O</bold> reverse).</p></caption><graphic xmlns:xlink="http://www.w3.org/1999/xlink" xlink:href="mycokeys-100-069-g005.jpg" position="float" orientation="portrait" xlink:type="simple" id="oo_935312.jpg"><uri content-type="original_file" xlink:type="simple">https://binary.pensoft.net/fig/935312</uri></graphic></fig><p><bold><italic><tp:taxon-name><tp:taxon-name-part taxon-name-part-type="genus" reg="Epitype">Epitype</tp:taxon-name-part></tp:taxon-name></italic></bold> designated here: U.S.A. Arkansas: Saline County, Avilla, at approximately <named-content xmlns:xlink="http://www.w3.org/1999/xlink" content-type="dwc:verbatimCoordinates" xlink:type="simple"><named-content content-type="geo-json" specific-use="{&#34;type&#34;:&#34;Point&#34;,&#34;coordinates&#34;:[-92.587000,34.713000]}" id="NCID0EW5BK" xlink:type="simple">34.713, -92.587</named-content></named-content>, elevation: 169 m, 2 April 2021, on larva of <italic><tp:taxon-name><tp:taxon-name-part taxon-name-part-type="genus" reg="Prionus">Prionus</tp:taxon-name-part><tp:taxon-name-part taxon-name-part-type="species" reg="imbricornis">imbricornis</tp:taxon-name-part></tp:taxon-name></italic> (<tp:taxon-name><tp:taxon-name-part taxon-name-part-type="family">Cerambycidae</tp:taxon-name-part></tp:taxon-name>, <tp:taxon-name><tp:taxon-name-part taxon-name-part-type="order">Coleoptera</tp:taxon-name-part></tp:taxon-name>) buried in soil near <italic><tp:taxon-name><tp:taxon-name-part taxon-name-part-type="genus" reg="Quercus">Quercus</tp:taxon-name-part></tp:taxon-name></italic> sp., collected by Jay Justice (OSC-M-052013, ex-type living culture <abbrev xmlns:xlink="http://www.w3.org/1999/xlink" xlink:title="ARS Collection of Entomopathogenic Fungal Cultures" id="ABBRID0EX6BK" xlink:type="simple">ARSEF</abbrev> 14611).</p></tp:treatment-sec><tp:treatment-sec sec-type="description" id="SECID0E26BK"><title>Description.</title><p>Stromata capitate, unbranched, growing singly to gregarious, in groups of up to four stromata on a single host. Stromata 20–52.5 mm long. Ascogenous portion brown, globose to oblong, 8–22 mm long × 7–16 mm wide, papillate with ostioles of perithecia. Stipe golden yellow to reddish orange, sometimes furfuraceous toward upper half, 14–25 × 4–9 mm long, attached to hypogeous host by thick mats of fibrous, tangled, yellow to reddish orange rhizomorphs, extending 25–45 mm. Mycelial growth occurring between, and sometimes over, larval segments, forming a thin membrane. Perithecia embedded, obclavate, brown, (520–)640–800(840) × (160–)185–250(–270) µm. Asci hyaline, cylindrical, up to 380 µ long × (3.8–)4.0–5.9(–7.5) µm, possessing abruptly thickened apex. Ascospores hyaline, filiform, smooth, disarticulating into 64 part-spores. Part-spores, cylindrical, 6.3–9.0(–10.5) × 2.5–3.5 µm. Growing on larvae of <tp:taxon-name><tp:taxon-name-part taxon-name-part-type="genus" reg="Prionus">Prionus</tp:taxon-name-part><tp:taxon-name-part taxon-name-part-type="uncertainty-rank">cf.</tp:taxon-name-part><tp:taxon-name-part taxon-name-part-type="species" reg="imbricornis">imbricornis</tp:taxon-name-part></tp:taxon-name>. (<tp:taxon-name><tp:taxon-name-part taxon-name-part-type="family">Cerambycidae</tp:taxon-name-part></tp:taxon-name>, <tp:taxon-name><tp:taxon-name-part taxon-name-part-type="order">Coleoptera</tp:taxon-name-part></tp:taxon-name>).</p></tp:treatment-sec><tp:treatment-sec sec-type="description" id="SECID0EYACK"><title>Culture characteristics.</title><p>Colonies on PDA 70 days at 20 °C, 37.5 mm, white, reverse reddish brown to yellow. Mycelium septate, smooth-walled hyaline. No conidial state was observed.</p></tp:treatment-sec><tp:treatment-sec sec-type="host" id="SECID0E4ACK"><title>Host.</title><p>larvae of <tp:taxon-name><tp:taxon-name-part taxon-name-part-type="genus" reg="Prionus">Prionus</tp:taxon-name-part><tp:taxon-name-part taxon-name-part-type="uncertainty-rank">cf.</tp:taxon-name-part><tp:taxon-name-part taxon-name-part-type="species" reg="imbricornis">imbricornis</tp:taxon-name-part></tp:taxon-name>. (<tp:taxon-name><tp:taxon-name-part taxon-name-part-type="family">Cerambycidae</tp:taxon-name-part></tp:taxon-name>, <tp:taxon-name><tp:taxon-name-part taxon-name-part-type="order">Coleoptera</tp:taxon-name-part></tp:taxon-name>)</p></tp:treatment-sec><tp:treatment-sec sec-type="habitat" id="SECID0E1BCK"><title>Habitat.</title><p>Specimens occur on hypogeous larvae of <tp:taxon-name><tp:taxon-name-part taxon-name-part-type="order">coleoptera</tp:taxon-name-part></tp:taxon-name> typically at the base of oak trees.</p></tp:treatment-sec><tp:treatment-sec sec-type="material" id="SECID0EFCCK"><title>Additional materials examined.</title><p>U.S.A. Arkansas: Saline County, Avilla, at approximately <named-content xmlns:xlink="http://www.w3.org/1999/xlink" content-type="dwc:verbatimCoordinates" xlink:type="simple"><named-content content-type="geo-json" specific-use="{&#34;type&#34;:&#34;Point&#34;,&#34;coordinates&#34;:[-92.587000,34.713000]}" id="NCID0EOCCK" xlink:type="simple">34.713, -92.587</named-content></named-content>, elevation: 169 m, 18 March 2018, on larva of <italic><tp:taxon-name><tp:taxon-name-part taxon-name-part-type="genus" reg="Prionus">Prionus</tp:taxon-name-part><tp:taxon-name-part taxon-name-part-type="species" reg="imbricornis">imbricornis</tp:taxon-name-part></tp:taxon-name></italic> (<tp:taxon-name><tp:taxon-name-part taxon-name-part-type="family">Cerambycidae</tp:taxon-name-part></tp:taxon-name>, <tp:taxon-name><tp:taxon-name-part taxon-name-part-type="order">Coleoptera</tp:taxon-name-part></tp:taxon-name>) buried in soil near <italic><tp:taxon-name><tp:taxon-name-part taxon-name-part-type="genus" reg="Quercus">Quercus</tp:taxon-name-part></tp:taxon-name></italic> sp., collected by Jay Justice (OSC.164134). U.S.A. Arkansas: Saline County, Avilla, at approximately <named-content xmlns:xlink="http://www.w3.org/1999/xlink" content-type="dwc:verbatimCoordinates" xlink:type="simple"><named-content content-type="geo-json" specific-use="{&#34;type&#34;:&#34;Point&#34;,&#34;coordinates&#34;:[-92.587000,34.713000]}" id="NCID0ESDCK" xlink:type="simple">34.713, -92.587</named-content></named-content>, elevation: 169 m, 2 April 2018, on larva of <italic><tp:taxon-name><tp:taxon-name-part taxon-name-part-type="genus" reg="Prionus">Prionus</tp:taxon-name-part><tp:taxon-name-part taxon-name-part-type="species" reg="imbricornis">imbricornis</tp:taxon-name-part></tp:taxon-name></italic> (<tp:taxon-name><tp:taxon-name-part taxon-name-part-type="family">Cerambycidae</tp:taxon-name-part></tp:taxon-name>, <tp:taxon-name><tp:taxon-name-part taxon-name-part-type="order">Coleoptera</tp:taxon-name-part></tp:taxon-name>) buried in soil near <italic><tp:taxon-name><tp:taxon-name-part taxon-name-part-type="genus" reg="Quercus">Quercus</tp:taxon-name-part></tp:taxon-name></italic> sp., collected by Jay Justice (OSC.164135, living culture: <abbrev xmlns:xlink="http://www.w3.org/1999/xlink" xlink:title="ARS Collection of Entomopathogenic Fungal Cultures" id="ABBRID0ETECK" xlink:type="simple">ARSEF</abbrev> 14615). U.S.A. Arkansas: Saline County, Avilla, at approximately <named-content xmlns:xlink="http://www.w3.org/1999/xlink" content-type="dwc:verbatimCoordinates" xlink:type="simple"><named-content content-type="geo-json" specific-use="{&#34;type&#34;:&#34;Point&#34;,&#34;coordinates&#34;:[-92.587000,34.713000]}" id="NCID0E1ECK" xlink:type="simple">34.713, -92.587</named-content></named-content>, elevation: 169 m, 21 April 2018, on larva of <italic><tp:taxon-name><tp:taxon-name-part taxon-name-part-type="genus" reg="Prionus">Prionus</tp:taxon-name-part><tp:taxon-name-part taxon-name-part-type="species" reg="imbricornis">imbricornis</tp:taxon-name-part></tp:taxon-name></italic> (<tp:taxon-name><tp:taxon-name-part taxon-name-part-type="family">Cerambycidae</tp:taxon-name-part></tp:taxon-name>, <tp:taxon-name><tp:taxon-name-part taxon-name-part-type="order">Coleoptera</tp:taxon-name-part></tp:taxon-name>) buried in soil near <italic><tp:taxon-name><tp:taxon-name-part taxon-name-part-type="genus" reg="Quercus">Quercus</tp:taxon-name-part></tp:taxon-name></italic> sp., collected by Jay Justice (OSC.164136). U.S.A. Arkansas: Pulaski County, North Little Rock, at approximately <named-content xmlns:xlink="http://www.w3.org/1999/xlink" content-type="dwc:verbatimCoordinates" xlink:type="simple"><named-content content-type="geo-json" specific-use="{&#34;type&#34;:&#34;Point&#34;,&#34;coordinates&#34;:[-92.312000,34.798900]}" id="NCID0E5FCK" xlink:type="simple">34.7989, -92.312</named-content></named-content>, elevation: 99 m, 17 April 2018, on larva of <italic><tp:taxon-name><tp:taxon-name-part taxon-name-part-type="genus" reg="Prionus">Prionus</tp:taxon-name-part><tp:taxon-name-part taxon-name-part-type="species" reg="imbricornis">imbricornis</tp:taxon-name-part></tp:taxon-name></italic> (<tp:taxon-name><tp:taxon-name-part taxon-name-part-type="family">Cerambycidae</tp:taxon-name-part></tp:taxon-name>, <tp:taxon-name><tp:taxon-name-part taxon-name-part-type="order">Coleoptera</tp:taxon-name-part></tp:taxon-name>) buried in soil near <italic><tp:taxon-name><tp:taxon-name-part taxon-name-part-type="genus" reg="Quercus">Quercus</tp:taxon-name-part></tp:taxon-name></italic> sp., and <italic><tp:taxon-name><tp:taxon-name-part taxon-name-part-type="genus" reg="Ulmus">Ulmus</tp:taxon-name-part></tp:taxon-name></italic> sp., collected by Sheila Griffin (OSC.164137). U.S.A. Missouri: Barry County, Cassville, at approximately <named-content xmlns:xlink="http://www.w3.org/1999/xlink" content-type="dwc:verbatimCoordinates" xlink:type="simple"><named-content content-type="geo-json" specific-use="{&#34;type&#34;:&#34;Point&#34;,&#34;coordinates&#34;:[-93.693800,36.611600]}" id="NCID0EJHCK" xlink:type="simple">36.6116, -93.6938</named-content></named-content>, elevation: 381 m, 16 April 2019, on larva of <italic><tp:taxon-name><tp:taxon-name-part taxon-name-part-type="genus" reg="Prionus">Prionus</tp:taxon-name-part><tp:taxon-name-part taxon-name-part-type="species" reg="imbricornis">imbricornis</tp:taxon-name-part></tp:taxon-name></italic> (<tp:taxon-name><tp:taxon-name-part taxon-name-part-type="family">Cerambycidae</tp:taxon-name-part></tp:taxon-name>, <tp:taxon-name><tp:taxon-name-part taxon-name-part-type="order">Coleoptera</tp:taxon-name-part></tp:taxon-name>) buried in soil, collected by Aaron Peters (OSC-M-052004). U.S.A. TEXAS: Harris County, Friendswood, at approximately <named-content xmlns:xlink="http://www.w3.org/1999/xlink" content-type="dwc:verbatimCoordinates" xlink:type="simple"><named-content content-type="geo-json" specific-use="{&#34;type&#34;:&#34;Point&#34;,&#34;coordinates&#34;:[-95.197200,29.550100]}" id="NCID0EGICK" xlink:type="simple">29.5501, -95.1972</named-content></named-content>, 19 m, 15 February 2020, on larva of <tp:taxon-name><tp:taxon-name-part taxon-name-part-type="order">Coleoptera</tp:taxon-name-part></tp:taxon-name>, cf. <italic><tp:taxon-name><tp:taxon-name-part taxon-name-part-type="genus" reg="Prionus">Prionus</tp:taxon-name-part><tp:taxon-name-part taxon-name-part-type="species" reg="imbricornis">imbricornis</tp:taxon-name-part></tp:taxon-name></italic> buried in soil, collected by Brett Jackson (OSC-M-052008). U.S.A. Mississippi: Otibbeha County, at approximately <named-content xmlns:xlink="http://www.w3.org/1999/xlink" content-type="dwc:verbatimCoordinates" xlink:type="simple"><named-content content-type="geo-json" specific-use="{&#34;type&#34;:&#34;Point&#34;,&#34;coordinates&#34;:[-88.785900,33.457600]}" id="NCID0E5ICK" xlink:type="simple">33.4576, -88.7859</named-content></named-content>, elevation: 109 m, 29 March 2021, on larva of <tp:taxon-name><tp:taxon-name-part taxon-name-part-type="order">Coleoptera</tp:taxon-name-part></tp:taxon-name> buried in soil near <italic><tp:taxon-name><tp:taxon-name-part taxon-name-part-type="genus" reg="Quercus">Quercus</tp:taxon-name-part></tp:taxon-name></italic> sp., collected by Carol Siniscalchi (OSC-M-052014) U.S.A. Arkansas: Saline County, Avilla, at approximately <named-content xmlns:xlink="http://www.w3.org/1999/xlink" content-type="dwc:verbatimCoordinates" xlink:type="simple"><named-content content-type="geo-json" specific-use="{&#34;type&#34;:&#34;Point&#34;,&#34;coordinates&#34;:[-92.587000,34.713000]}" id="NCID0ESJCK" xlink:type="simple">34.713, -92.587</named-content></named-content>, elevation: 169 m, 21 April 2018, on larva of <italic><tp:taxon-name><tp:taxon-name-part taxon-name-part-type="genus" reg="Prionus">Prionus</tp:taxon-name-part><tp:taxon-name-part taxon-name-part-type="species" reg="imbricornis">imbricornis</tp:taxon-name-part></tp:taxon-name></italic> (<tp:taxon-name><tp:taxon-name-part taxon-name-part-type="family">Cerambycidae</tp:taxon-name-part></tp:taxon-name>, <tp:taxon-name><tp:taxon-name-part taxon-name-part-type="order">Coleoptera</tp:taxon-name-part></tp:taxon-name>) buried in soil near <italic><tp:taxon-name><tp:taxon-name-part taxon-name-part-type="genus" reg="Quercus">Quercus</tp:taxon-name-part></tp:taxon-name></italic> sp., collected by Jay Justice (OSC-M-052018, living culture: <abbrev xmlns:xlink="http://www.w3.org/1999/xlink" xlink:title="ARS Collection of Entomopathogenic Fungal Cultures" id="ABBRID0ETKCK" xlink:type="simple">ARSEF</abbrev> 14617). U.S.A. Georgia: Greene County, Greensboro, at approximately <named-content xmlns:xlink="http://www.w3.org/1999/xlink" content-type="dwc:verbatimCoordinates" xlink:type="simple"><named-content content-type="geo-json" specific-use="{&#34;type&#34;:&#34;Point&#34;,&#34;coordinates&#34;:[-83.262000,33.556000]}" id="NCID0E1KCK" xlink:type="simple">33.556, -83.262</named-content></named-content>, elevation 152 m, 25 March 2023, on larva of <tp:taxon-name><tp:taxon-name-part taxon-name-part-type="order">coleoptera</tp:taxon-name-part></tp:taxon-name>, buried in soil, collected by Patti Chaco (OSC-M-053264). U.S.A. Georgia: Bibb County, Musella, at approximately <named-content xmlns:xlink="http://www.w3.org/1999/xlink" content-type="dwc:verbatimCoordinates" xlink:type="simple"><named-content content-type="geo-json" specific-use="{&#34;type&#34;:&#34;Point&#34;,&#34;coordinates&#34;:[-83.888600,32.849100]}" id="NCID0EHLCK" xlink:type="simple">32.8491, -83.8886</named-content></named-content>, elevation 145 m, 2 April 2023, on larva of <tp:taxon-name><tp:taxon-name-part taxon-name-part-type="order">coleoptera</tp:taxon-name-part></tp:taxon-name>, buried in soil near <italic><tp:taxon-name><tp:taxon-name-part taxon-name-part-type="genus" reg="Quercus">Quercus</tp:taxon-name-part><tp:taxon-name-part taxon-name-part-type="species" reg="phellos">phellos</tp:taxon-name-part></tp:taxon-name></italic>, collected by Rose Payne (OSC-M-053265).</p></tp:treatment-sec><tp:treatment-sec sec-type="notes" id="SECID0E3LCK"><title>Notes.</title><p>Recent collections of this species were initially determined to not match any described species and were given the provisional name <italic><tp:taxon-name><tp:taxon-name-part taxon-name-part-type="genus" reg="Paraisaria">Paraisaria</tp:taxon-name-part><tp:taxon-name-part taxon-name-part-type="species" reg="tortuosa">tortuosa</tp:taxon-name-part></tp:taxon-name></italic>, which was used in a doctoral dissertation (<xref ref-type="bibr" rid="B40">Tehan 2022</xref>), and in conference presentations. The conspecificity with <italic><tp:taxon-name><tp:taxon-name-part taxon-name-part-type="genus" reg="Ophiocordyceps">Ophiocordyceps</tp:taxon-name-part><tp:taxon-name-part taxon-name-part-type="species" reg="insignis">insignis</tp:taxon-name-part></tp:taxon-name></italic> (=<italic><tp:taxon-name><tp:taxon-name-part taxon-name-part-type="genus" reg="Cordyceps">Cordyceps</tp:taxon-name-part><tp:taxon-name-part taxon-name-part-type="species" reg="insignis">insignis</tp:taxon-name-part></tp:taxon-name></italic>) was considered but it was difficult to reconcile Cooke’s description of the stroma as “livid purple”. However, that species was described from a dried specimen and the true colors of the fresh specimen were evidently not observed by the authority. <xref ref-type="bibr" rid="B29">Petch (1935)</xref> cast doubt on the accurate description of the color of <italic><tp:taxon-name><tp:taxon-name-part taxon-name-part-type="genus" reg="Cordyceps">C.</tp:taxon-name-part><tp:taxon-name-part taxon-name-part-type="species" reg="insignis">insignis</tp:taxon-name-part></tp:taxon-name></italic> and though the original host is not able to be precisely identified, Petch’s analysis here is helpful, suggesting based on morphology that the host is one that pupates in wood, which accords with the host of recent collections identified as <italic><tp:taxon-name><tp:taxon-name-part taxon-name-part-type="genus" reg="Prionus">Prionus</tp:taxon-name-part><tp:taxon-name-part taxon-name-part-type="species" reg="imbricornis">imbricornis</tp:taxon-name-part></tp:taxon-name></italic>. Ultimately, chemical comparison of fresh collections to the holotype was definitive in the identification of the fresh collections, and strongly supports the combination into <italic><tp:taxon-name><tp:taxon-name-part taxon-name-part-type="genus" reg="Paraisaria">Paraisaria</tp:taxon-name-part></tp:taxon-name></italic>.</p></tp:treatment-sec><ref-list><ref id="B40"><mixed-citation xmlns:xlink="http://www.w3.org/1999/xlink" xlink:type="simple"><person-group><name name-style="western"><surname>Tehan</surname><given-names>RM</given-names></name></person-group> (<year>2022</year>) Drug discovery and chemical ecology investigations of specialized metabolism in <italic><tp:taxon-name><tp:taxon-name-part taxon-name-part-type="genus">Tolypocladium</tp:taxon-name-part></tp:taxon-name></italic> and <italic><tp:taxon-name><tp:taxon-name-part taxon-name-part-type="genus">Paraisaria</tp:taxon-name-part></tp:taxon-name></italic>. Doctoral Dissertation. College of Pharmacy, Oregon State University. Corvallis, OR.</mixed-citation></ref><ref id="B29"><mixed-citation xmlns:xlink="http://www.w3.org/1999/xlink" xlink:type="simple"><person-group><name name-style="western"><surname>Petch</surname><given-names>T</given-names></name></person-group> (<year>1935</year>) <article-title>Notes on entomogenous fungi.</article-title><source>Transactions of the British Mycological Society</source><volume>19</volume>(<issue>3</issue>): <fpage>161</fpage>–<lpage>194</lpage>. <ext-link xlink:href="10.1016/S0007-1536(35)80008-9" ext-link-type="doi" xlink:type="simple">https://doi.org/10.1016/S0007-1536(35)80008-9</ext-link></mixed-citation></ref></ref-list></tp:taxon-treatment>
