# Supplementary material for: ﻿New species and new combinations in the genus Paraisaria (Hypocreales, Ophiocordycipitaceae) from the U.S.A., supported by polyphasic analysis
Source: MycoKeys. 2023 Nov 13;100:69–94. doi: 10.3897/mycokeys.100.110959 (PMC10660154; doi:10.3897/mycokeys.100.110959)
Supplement: XML Treatment for Paraisaria monticola [file mycokeys.100.110959-treatment4.xml]

<!DOCTYPE tp:taxon-treatment
  PUBLIC "-//TaxonX//DTD Taxonomic Treatment Publishing DTD v0 20100105//EN" "tax-treatment-NSO.dtd">
<tp:taxon-treatment xmlns:tp="http://www.plazi.org/taxpub"><tp:treatment-meta><kwd-group><label>Taxon classification</label><kwd>
                <named-content content-type="kingdom">Fungi</named-content>
              </kwd><kwd>
                <named-content content-type="order">Hypocreales</named-content>
              </kwd><kwd>
                <named-content content-type="family">Ophiocordycipitaceae</named-content>
              </kwd></kwd-group><mixed-citation publication-type="journal"><person-group><name><surname>Tehan</surname><given-names>Richard M.</given-names></name><name><surname>Dooley</surname><given-names>Connor B.</given-names></name><name><surname>Barge</surname><given-names>Edward G.</given-names></name><name><surname>McPhail</surname><given-names>Kerry L.</given-names></name><name><surname>Spatafora</surname><given-names>Joseph W.</given-names></name></person-group><article-title>﻿New species and new combinations in the genus <italic><tp:taxon-name><tp:taxon-name-part taxon-name-part-type="genus" reg="Paraisaria">Paraisaria</tp:taxon-name-part></tp:taxon-name></italic> (<tp:taxon-name><tp:taxon-name-part taxon-name-part-type="order">Hypocreales</tp:taxon-name-part></tp:taxon-name>, <tp:taxon-name><tp:taxon-name-part taxon-name-part-type="family">Ophiocordycipitaceae</tp:taxon-name-part></tp:taxon-name>) from the U.S.A., supported by polyphasic analysis</article-title><source>MycoKeys</source><day>13</day><month>11</month><year>2023</year><volume>100</volume><fpage>69</fpage><lpage>94</lpage><pub-id pub-id-type="doi">10.3897/mycokeys.100.110959</pub-id></mixed-citation></tp:treatment-meta><tp:nomenclature><label>﻿</label><tp:taxon-name>
              <object-id xmlns:xlink="http://www.w3.org/1999/xlink" content-type="arpha" xlink:type="simple">42988EA0-BDCE-57A4-95D7-78CC5F23A900</object-id>
              <tp:taxon-name-part taxon-name-part-type="genus" reg="Paraisaria">Paraisaria</tp:taxon-name-part>
              <tp:taxon-name-part taxon-name-part-type="species" reg="monticola">monticola</tp:taxon-name-part>
              <object-id xmlns:xlink="http://www.w3.org/1999/xlink" content-type="mycobank" xlink:type="simple"> 849764</object-id>
            </tp:taxon-name><tp:taxon-authority>(Mains) Tehan &amp; Spatafora</tp:taxon-authority><tp:taxon-status xmlns:xlink="http://www.w3.org/1999/xlink" xlink:type="simple">comb. nov.</tp:taxon-status><xref ref-type="fig" rid="F6">Fig. 6</xref><tp:nomenclature-citation-list><tp:nomenclature-citation><tp:taxon-name>
                  <tp:taxon-name-part taxon-name-part-type="genus" reg="Cordyceps">Cordyceps</tp:taxon-name-part>
                  <tp:taxon-name-part taxon-name-part-type="species" reg="monticola">monticola</tp:taxon-name-part>
                </tp:taxon-name><comment>Mains, <italic>Mycologia</italic> 32(3): 310 (1940). Basionym.</comment></tp:nomenclature-citation><tp:nomenclature-citation><tp:taxon-name>
                  <tp:taxon-name-part taxon-name-part-type="genus" reg="Ophiocordyceps">Ophiocordyceps</tp:taxon-name-part>
                  <tp:taxon-name-part taxon-name-part-type="species" reg="monticola">monticola</tp:taxon-name-part>
                </tp:taxon-name><comment>(Mains) G.H. Sung, J.M. Sung, Hywel-Jones &amp; Spatafora, <italic>Stud. Mycol</italic>. 57: 45 (2007). Synonym.</comment></tp:nomenclature-citation></tp:nomenclature-citation-list></tp:nomenclature><tp:treatment-sec sec-type="material" id="SECID0EVQCK"><title>Materials examined.</title><p><bold>Type</bold>: U.S.A. Tennessee, Monroe County, Vonore, June 1936, on adult <italic><tp:taxon-name><tp:taxon-name-part taxon-name-part-type="genus" reg="Neocurtilla">Neocurtilla</tp:taxon-name-part><tp:taxon-name-part taxon-name-part-type="species" reg="hexadactyla">hexadactyla</tp:taxon-name-part></tp:taxon-name></italic>. collected by G. L. Williams. (BPI 634610).</p><fig id="F6" position="float" orientation="portrait"><object-id xmlns:xlink="http://www.w3.org/1999/xlink" content-type="doi" xlink:type="simple">10.3897/mycokeys.100.110959.figure6</object-id><object-id xmlns:xlink="http://www.w3.org/1999/xlink" content-type="arpha" xlink:type="simple">2758F382-2B28-57C4-9176-DDF9D1D767DE</object-id><label>Figure 6.</label><caption><p><italic><tp:taxon-name><tp:taxon-name-part taxon-name-part-type="genus" reg="Paraisaria">Paraisaria</tp:taxon-name-part><tp:taxon-name-part taxon-name-part-type="species" reg="monticola">monticola</tp:taxon-name-part></tp:taxon-name></italic><bold>A</bold> holotype BPI 634610 <bold>B</bold> fertile head <bold>C</bold> ascus <bold>D</bold> ascus apex <bold>E</bold> portion of ascospore <bold>F</bold> part spores.</p></caption><graphic xmlns:xlink="http://www.w3.org/1999/xlink" xlink:href="mycokeys-100-069-g006.jpg" position="float" orientation="portrait" xlink:type="simple" id="oo_935313.jpg"><uri content-type="original_file" xlink:type="simple">https://binary.pensoft.net/fig/935313</uri></graphic></fig></tp:treatment-sec><tp:treatment-sec sec-type="notes" id="SECID0EMSCK"><title>Notes.</title><p><italic><tp:taxon-name><tp:taxon-name-part taxon-name-part-type="genus" reg="Paraisaria">P.</tp:taxon-name-part><tp:taxon-name-part taxon-name-part-type="species" reg="monticola">monticola</tp:taxon-name-part></tp:taxon-name></italic> is known to occur on adult Northern mole cricket, <italic><tp:taxon-name><tp:taxon-name-part taxon-name-part-type="genus" reg="Neocurtilla">Neocurtilla</tp:taxon-name-part><tp:taxon-name-part taxon-name-part-type="species" reg="hexadactyla">hexadactyla</tp:taxon-name-part></tp:taxon-name></italic> (= <italic><tp:taxon-name><tp:taxon-name-part taxon-name-part-type="genus" reg="Gryllotalpa">Gryllotalpa</tp:taxon-name-part><tp:taxon-name-part taxon-name-part-type="species" reg="hexadactyla">hexadactyla</tp:taxon-name-part></tp:taxon-name></italic>, Orthoprtera, <tp:taxon-name><tp:taxon-name-part taxon-name-part-type="family">Gryllotalpidae</tp:taxon-name-part></tp:taxon-name>). Other pathogens of mole crickets, <tp:taxon-name><tp:taxon-name-part taxon-name-part-type="family">Gryllotalpidae</tp:taxon-name-part></tp:taxon-name> include <italic><tp:taxon-name><tp:taxon-name-part taxon-name-part-type="genus" reg="Beauveria">Beauveria</tp:taxon-name-part><tp:taxon-name-part taxon-name-part-type="species" reg="gryllotalpidicola">gryllotalpidicola</tp:taxon-name-part></tp:taxon-name></italic>, <italic><tp:taxon-name><tp:taxon-name-part taxon-name-part-type="genus" reg="Beauveria">Beauveria</tp:taxon-name-part><tp:taxon-name-part taxon-name-part-type="species" reg="sinensis">sinensis</tp:taxon-name-part></tp:taxon-name></italic>, <italic><tp:taxon-name><tp:taxon-name-part taxon-name-part-type="genus" reg="Cordyceps">Cordyceps</tp:taxon-name-part><tp:taxon-name-part taxon-name-part-type="species" reg="neogryllotalpae">neogryllotalpae</tp:taxon-name-part></tp:taxon-name></italic>, <italic><tp:taxon-name><tp:taxon-name-part taxon-name-part-type="genus" reg="Ophiocordyceps">Ophiocordyceps</tp:taxon-name-part><tp:taxon-name-part taxon-name-part-type="species" reg="gryllotalpae">gryllotalpae</tp:taxon-name-part></tp:taxon-name></italic>, <italic><tp:taxon-name><tp:taxon-name-part taxon-name-part-type="genus" reg="Ophiocordyceps">Ophiocordyceps</tp:taxon-name-part><tp:taxon-name-part taxon-name-part-type="species" reg="krachonicola">krachonicola</tp:taxon-name-part></tp:taxon-name></italic>, and <italic><tp:taxon-name><tp:taxon-name-part taxon-name-part-type="genus" reg="Polycephalomycs">Polycephalomycs</tp:taxon-name-part><tp:taxon-name-part taxon-name-part-type="species" reg="albiramus">albiramus</tp:taxon-name-part></tp:taxon-name></italic>, all of which are only known from east Asia. <xref ref-type="bibr" rid="B25">Lloyd (1920)</xref> reported <italic><tp:taxon-name><tp:taxon-name-part taxon-name-part-type="genus" reg="Cordyceps">C.</tp:taxon-name-part><tp:taxon-name-part taxon-name-part-type="species" reg="gryllotalpae">gryllotalpae</tp:taxon-name-part></tp:taxon-name></italic> from a mole cricket collected in Louisiana, USA, but that specimen was immature, and bore only cylindrical immature stromata with no ascogenous tissue. Owing to the absence of microanatomical character data available for <italic><tp:taxon-name><tp:taxon-name-part taxon-name-part-type="genus" reg="Cordyceps">C.</tp:taxon-name-part><tp:taxon-name-part taxon-name-part-type="species" reg="gryllotalpae">gryllotalpae</tp:taxon-name-part></tp:taxon-name></italic>, and the lack of genetic data available for either species, future studies could compare <italic><tp:taxon-name><tp:taxon-name-part taxon-name-part-type="genus" reg="Paraisaria">P.</tp:taxon-name-part><tp:taxon-name-part taxon-name-part-type="species" reg="monticola">monticola</tp:taxon-name-part></tp:taxon-name></italic> to <italic><tp:taxon-name><tp:taxon-name-part taxon-name-part-type="genus" reg="Cordyceps">C.</tp:taxon-name-part><tp:taxon-name-part taxon-name-part-type="species" reg="gryllotalpae">gryllotalpae</tp:taxon-name-part></tp:taxon-name></italic> by chemical means, focusing on paraisariamide content of the fungal endosclerotium. <italic><tp:taxon-name><tp:taxon-name-part taxon-name-part-type="genus" reg="Paraisaria">P.</tp:taxon-name-part><tp:taxon-name-part taxon-name-part-type="species" reg="monticola">monticola</tp:taxon-name-part></tp:taxon-name></italic> is only known from the type collection.</p></tp:treatment-sec><ref-list><ref id="B25"><mixed-citation xmlns:xlink="http://www.w3.org/1999/xlink" xlink:type="simple"><person-group><name name-style="western"><surname>Lloyd</surname><given-names>CG</given-names></name></person-group> (<year>1920</year>) <article-title>Mycological Notes 62.</article-title><source>Mycological Writings</source><volume>6</volume>(<issue>62</issue>): <fpage>904</fpage>–<lpage>944</lpage>.</mixed-citation></ref></ref-list></tp:taxon-treatment>
