# Supplementary material for: ﻿New species and new combinations in the genus Paraisaria (Hypocreales, Ophiocordycipitaceae) from the U.S.A., supported by polyphasic analysis
Source: MycoKeys. 2023 Nov 13;100:69–94. doi: 10.3897/mycokeys.100.110959 (PMC10660154; doi:10.3897/mycokeys.100.110959)
Supplement: Supplementary material 1 — Endosclerotia LCMS feature list [file mycokeys-100-069-s001.csv]

row m/z	row retention time	OSC.164134 Peak area	OSC-M-052013 Peak area	OSC-M-052017 Peak area	OSC-M-052012 Peak area	OSC-M-052009 Peak area	OSC-M-052011 Peak area	OSC-M-052008 Peak area	OSC-M-052016 Peak area	K-M 1434269 Peak area	OSC-M-052026 Peak area	BPI 634610 Peak area	OSC.164137 Peak area	OSC-M-052020 Peak area	OSC-M-052004 Peak area	OSC-M-052007 Peak area	OSC-M-052005 Peak area	OSC-M-052010 Peak area	OSC.164135 Peak area	OSC-M-052022 Peak area
798.5486	10.6	1.40E+07	9189574.08	41126.41867	293812.5136	1.84E+07	115113.9126	849780.6373	11424.14179	2.15E+07	289040.5464	0	1.44E+07	136475.7766	6290454.262	2.23E+07	1.94E+07	74125.63664	1.90E+07	2.30E+07
820.5307	10.7	1.17E+07	1.14E+07	47809.72288	520328.0418	2.54E+07	283385.4872	3.47E+07	45631.57712	1.51E+07	255987.3108	0	1.37E+07	1.80E+07	9025503.422	2.88E+07	2.47E+07	172499.3566	1.62E+07	1.75E+07
806.5146	10.0	5462800.665	4930040.773	3313106.289	1.42E+07	2.17E+07	34401.22246	2.26E+07	3032391.419	1.02E+07	55974.91882	0	6451395.623	1.95E+07	2848266.268	2.79E+07	2.37E+07	9120679.663	1.21E+07	1.75E+07
784.5329	10.1	5358748.155	2709263.897	575960.575	3839685.253	1.28E+07	5386.713003	1.53E+07	616873.8536	1.09E+07	30850.72372	0	7778135.819	2.30E+07	1526612.03	2.03E+07	1.72E+07	3352212.11	1.21E+07	2.01E+07
722.5175	8.7	4094645.994	6482548.969	2279.349698	80073.92383	1.45E+07	356.7333336	9538182.146	508.7901984	6875409.286	13046.62375	2513938.393	6342083.286	2.10E+07	318710.503	1.72E+07	1.55E+07	83124.61119	1.42E+07	2.18E+07
744.4993	8.7	3408646.361	7521127.825	24725.64116	329493.0758	1.94E+07	1014.181452	1.47E+07	3566.988834	6001440.366	13900.0874	2333056.894	6847124.046	1.81E+07	356207.2417	2.14E+07	1.96E+07	200225.7771	1.41E+07	1.74E+07
832.5314	10.4	1433661.288	848432.5147	7737974.879	1.34E+07	1183296.864	1.16E+07	1.48E+07	3588120.496	1749335.4	1.00E+07	0	2119929.54	5459340.732	1413597.448	4745276.184	8970364.258	6466934.214	2428343.015	885568.1427
832.5325	10.6	1750157.459	1452029.763	7646217.231	1.33E+07	4599720.847	1.16E+07	8052762.526	3514836.761	2992739.562	1.95E+07	0	3112896.737	7339406.209	1086174.221	7457109.939	1.01E+07	6345972.651	3425888.992	7763152.697
854.5150	10.6	1387333.661	1940373.825	1.95E+07	2.49E+07	6246914.079	2.21E+07	4028238.129	1.28E+07	1347775.682	2.10E+07	0	2586101.562	2927485.415	1587359.465	5006251.814	1.08E+07	1.26E+07	2166747.018	4016996.979
846.5469	11.3	541370.1716	199495.2545	6891399.216	1.36E+07	14162.30746	2831276.903	9844742.753	3667196.492	1174464.904	7117788.286	0	899864.8391	156526.1832	371424.7399	116169.6131	68235.54747	6091074.29	674484.2976	161570.1382
708.5016	8.0	733962.9223	856696.3134	411.0164702	4742.307197	9242703.758	0	2950581.789	0	1297141.51	3856.532977	1951260.956	1459023.554	1.82E+07	45041.20471	1.24E+07	1.38E+07	4605.264978	4905091.361	1.76E+07
730.4837	8.0	666921.7147	1161137.457	534.69589	14352.37744	1.78E+07	0	6497450.019	0	1175805.301	8424.193367	1940629.562	1953337.564	1.90E+07	56117.1117	2.01E+07	2.04E+07	13144.7987	5921050.365	1.80E+07
840.4990	10.1	489302.7175	677116.9115	5153546.466	7923905.739	7958723.827	5720915.467	2873534.461	1278722.765	1113352.096	6833358.847	0	947304.072	5698189.289	424310.913	7751666.146	1.33E+07	1354824.743	2028918.88	7924220.277
756.5011	8.8	501448.6161	831825.7721	1761862.541	6552407.764	4100293.452	37073.05569	779775.7764	890374.7132	762407.1514	2171.908535	2841.688965	353984.1326	4612455.046	117069.8333	3872725.926	6464055.666	8369064.093	787759.8543	7934100.387
778.4830	8.8	408077.1961	904325.5211	8198162.091	1.87E+07	7512505.291	155167.6394	1565343.353	4498797.434	685405.8983	2125.157556	823.5399632	357194.0781	4368641.57	125830.2998	7323366.437	1.07E+07	1.59E+07	816301.8064	5989459.84
836.5036	10.7	585219.4195	321329.8779	0	3294.61695	349474.4446	1627.555395	701856.0861	0	934846.6882	1662.030076	0	474860.668	706489.4248	229594.0702	498110.0495	331015.3765	498.9714812	617230.5749	683103.2144
792.4989	9.5	412655.9249	472047.8238	8609798.127	2.19E+07	9164197.66	25618.27682	7743990.239	6706172.49	1106162.451	11500.12377	0	983610.2842	1.56E+07	208977.656	1.75E+07	1.52E+07	1.65E+07	2785043.462	1.20E+07
810.5490	10.2	171478.7373	93321.36237	0	808.4902576	268210.5916	0	3593484.242	463.8936706	507075.7894	89951.5728	49684.16446	379330.8402	1724093.351	141005.884	1326730.863	463486.333	2412.383596	635553.2041	722054.6506
770.5165	9.5	281075.6919	229772.7737	1869714.928	8441665.432	1954450.104	5466.726743	2691859.519	1420458.539	962549.4059	5565.467024	0	530562.769	1.05E+07	105174.8923	6193205.122	4836704.754	9076439.001	1464095.166	6504179.148
818.5158	9.9	194998.8372	285793.7606	1077689.676	2181391.052	2855127.456	1253588.824	4496316.175	174329.3358	423106.5992	2544072.076	0	355958.6342	9177357.285	159175.4713	4007549.502	7281874.654	447948.3341	1151900.334	7527536.01
868.5292	11.3	1436.422816	1472.189004	1.89E+07	2.63E+07	128902.5431	1.06E+07	66299.90253	1.37E+07	5092.195291	1.32E+07	375.9994419	3203.981871	488285.5644	1330.469309	339989.7033	393165.5537	1.22E+07	19927.91975	416537.6943
860.5621	11.9	14265.17239	5555.056346	1966260.197	6512464.151	20186.52572	171786.7732	192943.1076	1151369.455	26773.38114	490509.5367	0	6899.092566	125488.0641	10233.05001	69376.6737	60284.85634	1897898.594	40226.58511	87751.87626
764.4670	8.2	61015.00346	199333.6635	446358.8408	3497785.72	6707359.825	7250.504614	295040.7499	150823.5704	145092.0431	664.4900499	4577.397131	94314.06083	5085477.643	21031.40436	7788541.883	1.23E+07	1792397.08	254848.8865	7576921.207
826.4826	9.6	52419.04777	78916.66381	286538.1555	1223225.994	2327567.938	1450076.759	632683.9582	152031.8815	136685.547	2439660.093	0	133034.9957	4535854.539	36808.49304	4744705.551	7415087.354	237294.6841	385328.8928	5359463.982
870.4872	10.6	57659.79232	25475.80232	156147.3705	313405.7044	68485.19738	267679.3361	34090.26762	143321.141	36376.37892	765559.07	0	34132.24916	50468.40436	17984.85856	61905.0969	129723.4248	292322.9775	66888.70364	82871.18193
742.4843	8.2	33516.49637	161839.2833	108013.0898	593769.4966	2125840.873	1576.231749	198123.1332	48003.30676	158246.8135	0	18552.51253	88427.49558	3363161.395	15667.27132	2683567.417	4989119.637	510748.5194	188046.0266	5261497.171
750.4508	7.7	2389.601709	12474.32702	60939.46328	623146.3099	871859.259	0	30271.9185	34502.50369	7118.778655	0	1602.938554	3296.888723	1602971.035	497.1517008	1634100.094	3436985.638	308920.0864	21232.72517	1800881.511
804.4998	9.6	42077.85232	38523.46441	120745.7083	400562.316	1455154.25	118550.2618	234695.6089	49103.94484	107376.3483	411688.5776	0	53916.09535	1483108.342	18068.39367	2010160.846	1462997.039	122980.5889	212015.4255	1856568.637
812.5619	11.2	25764.60726	5707.808814	25327.08529	147595.2651	189102.3406	19233.99573	49223.92134	6269.217154	46432.51918	82558.5013	0	5541.391934	829966.7241	11331.46689	632239.5102	308776.0664	57179.22885	32177.31542	633546.7032
716.4674	7.4	65707.85013	38888.30273	525.7366295	1204.061997	5494541.319	0	640115.9797	0	65498.3409	0	100790.996	178702.3133	9811056.778	1361.242958	9312496.678	1.29E+07	678.5119187	372718.8147	6964055.467
836.5242	9.1	48380.6581	40881.862	980.2348399	2128.349088	1405734.975	694.368653	3601391.12	561.5237012	173722.6987	6302.06861	0	219349.491	1470875.706	40624.97624	4213305.102	1280438.079	501.6579708	460623.8708	1564785.347
694.4851	7.4	57082.10726	33125.18415	0	367.2214284	1098029.838	0	235519.2288	0	62358.36366	0	44943.31308	108844.8216	4594613.396	555.5618	1987372.582	3404569.714	0	238262.1796	3030195.15
820.4963	7.3	3756.407381	8017.108194	0	0	417971.4053	0	52974.9438	0	2165.277554	333.8876049	0	42168.67427	1317779.821	845.5055166	796031.8249	416304.1197	0	21876.9482	761629.4684
822.5082	8.4	23325.07629	9315.764082	2253.156694	6366.777909	691225.3766	350.7280993	266327.2751	14446.23668	9405.400956	0	0	28932.77066	1477320.53	3126.613068	3218325.385	1220846.204	2174.867276	64393.99021	970419.4334
736.5319	9.3	66944.08209	161134.0254	2537.655391	99926.49884	713122.8354	0	210910.8054	392.8743803	155800.2535	0	531.5935564	211342.4571	2737363.208	15874.75584	1686525.726	1327939.172	105093.0594	210321.8301	2903553.531
848.5604	11.8	296889.3689	149497.6978	7340.829728	285612.2096	533633.2926	14432.13058	3153113.363	9976.581171	358674.3672	14141.62749	0	349832.5721	2243111.864	161978.0541	2599438.921	602053.3338	28722.29012	441703.7486	1510775.632
870.5080	9.1	47396.13184	59786.84749	199086.7994	87493.92924	289961.2982	123205.9486	203298.0493	54545.39703	90599.54459	79347.70991	0	57054.16061	207178.7437	3849.337386	522943.0913	407896.482	17481.00067	199856.8642	549299.3238
806.5137	10.0	5579373.059	5012130.265	3402014.023	1.43E+07	201068.7179	34124.01797	2.27E+07	2951287.051	1.04E+07	62734.19591	0	6567707.382	1.90E+07	2913730.793	2.68E+07	2.32E+07	9216601.395	1.22E+07	1.75E+07
806.4816	6.7	453.627897	67.02745055	0	382.7965	224246.8619	0	14276.7511	230.4202362	700.292165	0	0	2016.453796	1240818.834	0	563804.6215	395920.9633	0	1984.837234	398534.6462
734.5154	8.0	5190.683141	12439.47394	0	924.9557275	181904.247	0	81129.83886	510.3487724	10081.9555	1003.352886	2369.431458	28211.56416	1027564.151	1448.997638	561537.0379	353834.0371	521.6516166	64037.63576	520604.7157
856.4922	8.7	60565.64124	47973.53685	68798.09696	57530.377	112607.531	82079.72307	20002.6623	27728.56711	43212.53577	8464.305899	0	15831.56247	132596.7569	6229.913596	382651.4844	403340.3236	7340.822826	23809.79353	193367.6157
784.5318	10.0	5465533.806	2778914.853	663523.6323	3927005.37	47351.78812	5175.288995	1.54E+07	524234.36	1.10E+07	30850.72372	0	7842841.744	7930362.792	1596076.05	59562.06789	25482.04283	3415591.433	1.22E+07	8519492.004
866.5137	10.6	13707.24953	14903.10027	1266216.922	1114573.81	335648.7632	261295.0898	67549.8093	211493.181	57670.31586	7063070.459	0	19398.57012	840586.1644	11883.76457	727265.8078	759265.7854	40482.23529	19076.31495	540271.6969
755.4450	10.1	0	0	73508.41728	102930.8762	0	170968.307	0	38317.02483	0	2183678.741	354.0061499	0	0	0	0	0	35535.06016	0	0
798.5505	10.7	1.42E+07	9266791.828	5167.844856	317723.5316	1.85E+07	114819.6056	2.24E+07	1974.446252	2.19E+07	371322.409	0	1.45E+07	2.10E+07	6357307.322	2.35E+07	1.95E+07	68084.10959	1.91E+07	2.18E+07
798.5479	10.7	1.42E+07	9267565.393	41126.41867	386089.4249	1.85E+07	115113.9126	5032755.793	12147.27094	63063.77937	373533.9784	0	1.45E+07	443438.9203	6358202.367	350045.6333	1.95E+07	74125.63664	1.91E+07	2.30E+07
824.5633	11.3	182212.3997	61516.14549	417.0884217	682.9558497	0	0	2267818.493	378.2648255	366107.9642	2228.547157	463.3264399	194414.4965	1685.730488	92147.16809	923.551316	1431.707528	0	131757.2788	8580.569303
836.5227	8.4	11764.80172	8803.592878	0	0	2934.849578	0	570369.4374	0	11439.06279	0	365.4228038	14549.61889	2689.881915	24148.09086	11806.42642	24792.34502	0	240475.2428	14378.82616
852.4983	9.8	23255.85765	18292.25918	33626.0863	61856.10051	133887.1329	19909.46692	340285.8315	5299.298205	57234.76115	5356.343611	0	27256.60019	359663.5089	17172.43115	433439.7233	519328.5095	1311.704775	205260.3157	341226.1901
844.5300	10.4	108465.8004	38536.64476	644.2493885	3400.966894	11924.05646	0	141413.9729	0	180639.0237	16062.54299	0	116894.4725	375145.3633	85853.86108	264853.3053	202555.8148	0	364167.997	224920.4738
814.5432	9.0	12798.80724	8117.925766	0	637.6710422	226670.5762	0	291232.8978	731.459793	64512.33191	555.4444804	0	50078.76435	300759.6373	1152.079963	691839.0463	213781.9	2422.455164	63366.25928	404920.1903
798.5477	10.6	1.42E+07	9267565.393	41126.41867	386089.4249	1.85E+07	115113.9126	46940.26396	12147.27094	6964026.15	373533.9784	0	1.45E+07	6098324.532	6358747.995	103178.9916	1.95E+07	74125.63664	1.91E+07	6127361.753
870.5080	9.2	47396.13184	59786.84749	199086.7994	87493.92924	365698.8917	123205.9486	72186.52753	225697.6853	90599.54459	728701.6527	0	15471.69212	279215.0316	3017.267196	604777.1518	501424.5505	17481.00067	199856.8642	589730.5936
798.5146	7.2	10214.95465	946.51722	0	0	219322.6086	0	20676.27666	0	1969.286411	269.1730627	0	30206.76031	850270.2815	436.8873197	282164.1049	192484.8033	0	8061.076633	478014.0785
826.5784	11.9	201474.6376	72023.05164	3491.277196	78754.08316	122204.1203	1371.268154	744506.8767	3249.618075	241360.3524	2929.430635	0	154723.6832	620057.5128	58570.53642	458330.5482	140291.1267	18859.78054	128871.0792	424610.6765
784.4981	6.6	608.9095569	407.1104782	0	0	83895.43033	0	4402.19547	0	434.9704947	146.628875	0	1193.775717	515914.9661	0	173261.5139	137616.0091	133.2643358	1384.252836	123211.8221
800.5267	8.4	18840.10804	840.3098981	0	542.1466904	111008.0869	0	21482.42449	614.6075884	2892.730968	0	0	6395.347549	289218.2313	543.3775786	390561.3197	127902.0628	379.7936461	8448.223881	174334.6041
750.5469	10.1	5290.229688	647.1649628	561.1585437	30231.87613	82463.98114	380.4277219	11451.59894	396.2225314	734.5832337	0	751.5149197	11658.1344	192578.0638	0	212296.8183	81533.24822	31798.05093	2617.78132	190672.835
850.5400	10.3	523.9577628	0	397.121645	629.5456739	54299.33603	500.1232173	1656.576982	530.13125	434.5352042	532.9790625	0	513.6891547	26269.62413	0	374417.5445	25723.68937	0	443.0000766	136893.3805
